# Supplementary material for: Assembly and comparative analysis of the first complete mitochondrial genome of Lophophora williamsii (Cactaceae)
Source: Front Plant Sci. 2026 Jun 2;17:1870314. doi: 10.3389/fpls.2026.1870314 (PMC13269275; doi:10.3389/fpls.2026.1870314)
Supplement: Supplementary file 2 [file Table2.xlsx]

## Sheet: Phylogenetic Tree
The species, accession numbers and references of 27 mitochondrial genomes of species in the phylogenetic tree.
Species	Accession	Reference
Opuntia cochenillifera	OR885585	Liu J, Feng Y, Chen C, Yan J, Bai X, Li H, Lin C, Xiang Y, Tian W, Qi Z, Yu J, Yan X. Genomic insights into the clonal reproductive Opuntia cochenillifera: mitochondrial and chloroplast genomes of the cochineal cactus for enhanced understanding of structural dynamics and evolutionary implications [Original Research]. Frontiers in Plant Science. 2024;Volume 15 - 2024.
Selenicereus monacanthus	OQ835513	Lu G, Wang W, Mao J, Li Q, Que Y. Complete mitogenome assembly of Selenicereus monacanthus revealed its molecular features, genome evolution, and phylogenetic implications. BMC Plant Biology. 2023;23(1):541. doi:10.1186/s12870-023-04529-9.
Mammillaria huitzilopochtli	OP081771	Cruz Plancarte D, Solórzano S. Structural and gene composition variation of the complete mitochondrial genome of Mammillaria huitzilopochtli (Cactaceae, Caryophyllales), revealed by de novo assembly. BMC genomics. 2023;24(1):509. doi:10.1186/s12864-023-09607-8.
Pereskia aculeata	ON496936	Zhang X, Shan Y, Li J, Qin Q, Yu J, Deng H. Assembly of the complete mitochondrial genome of Pereskia aculeata revealed that two pairs of repetitive elements mediated the recombination of the genome. International Journal of Molecular Sciences. 2023;24(9):8366. doi:10.3390/ijms24098366.
Rheum palmatum	NC_082039	Gao L, Hao L, Xu W, Xin T, Song C, Lin Y, Zhu L, Song J. Characterization of Rheum palmatum mitochondrial genome and comparative analysis among Caryophyllales species. Acupuncture and Herbal Medicine. 2023;3(4):323-332. doi:10.1097/hm9.0000000000000078.
Beta macrocarpa	FQ378026	Darracq A, Varré J-S, Maréchal-Drouard L, Courseaux A, Castric V, Saumitou-Laprade P, Oztas S, Lenoble P, Vacherie B, Barbe V. Structural and content diversity of mitochondrial genome in beet: a comparative genomic analysis. Genome biology and evolution. 2011;3:723-736. doi:10.1093/gbe/evr042.
Halogeton glomeratus	PQ468275-PQ468277	Wang J, Guo H, Yao L, Si E, Li B, Meng Y, Ma X, Yang K, Zhang H, Shang X. Deciphering the complete mitochondrial genome of Halogeton glomeratus structural features and RNA editing events. Genomics. 2025:111099. doi:10.1016/j.ygeno.2025.111099.
Atriplex hortensis	PV752184	Unpublished
Mesembryanthemum crystallinum	NC_086673	Unpublished
Tetragonia tetragonoides	MW971440	Hu S, Liu J, Chen L, Chen W, Li Y, Gao J, Fu R, Sun C, Li B, Tang J. The complete mitochondrial genome of Tetragonia tetragonioides (Pall.) Kuntze and its phylogenetic implications. Mitochondrial DNA Part B. 2021;6(9):2757-2758. doi:10.1080/23802359.2021.1967805.
Sesuvium portulacastrum	MN683736	Li R, Wei X, Wang Y, Zhang Y. The complete mitochondrial genome of a mangrove associated plant: Sesuvium portulacastrum and its phylogenetic implications. Mitochondrial DNA Part B. 2020;5(3):3112-3113. doi:10.1080/23802359.2019.1698982.
Amaranthus palmeri	PQ210873	Zheng J, Bai X, Zhu T, Li A, Yan J, Li H, Qi Z, Dai S, Yan X. Mitochondrial genome of the invasive weed Amaranthus palmeri: structural features, RNA editing, and evolutionary insights. BMC Plant Biology. 2026 2026/04/10. doi:10.1186/s12870-026-08675-8.
Oxyria sinensis	PQ320132-PQ320133	Li L, Jiang Z, Xiong Y, Akogwu CO, Tolulope OM, Zhou H, Sun Y, Wang H, Zhang H. Comparative Analyses of the Complete Mitogenomes of Two Oxyria Species (Polygonaceae) Provide Insights into Understanding the Mitogenome Evolution Within the Family. International Journal of Molecular Sciences. 2024;25(22):11930. doi: 10.3390/ijms252211930
Tamarix gallica	PX130431	Unpublished
Amaranthus hypochondriacus	PX126027	Unpublished
Persicaria maackiana	PV857705	Park KT, Kang J-S, Kang D, Park SY, Choi K. Complete mitochondrial genome of Persicaria maackiana reveals genome features, phylogenetic relationships, and nucleotide substitution rates. Scientific Reports. 2025;15(1):42696. doi:10.1038/s41598-025-26696-5.
Gypsophila vaccaria	PV700085	Zhang C, Yang R, Wang M, Zhang J, Shen J, Yang B, Zhang D, Yin L, Wang X, Huang C-H. Unveiling the complete organelle genomes of Gypsophila vaccaria: de novo assembly and evolutionary insights into a medicinally important species. Frontiers in Plant Science. 2025;16:1684062. doi:10.3389/fpls.2025.1684062.
Reynoutria japonica	NC_082180	Chen J, Ma H, Fan H, Lin F, Chai T, Wang H. De novo assembly and comparative analysis of the mitochondrial genome of Reynoutria japonica. Frontiers in Genetics. 2023;14:1289811. doi:10.3389/fgene.2023.1289811.
Rheum webbianum	PQ469560	Unpublished
Tamarix austromongolica	PQ165103	Unpublished
Salicornia ramosissima	PP974652	Unpublished
Nepenthes khasiana	MK330891	Konhar R, Dash D, Biswal DK. First report of the chloroplast and mitochondrial genomes of the Indian pitcher plant, Nepenthes khasiana Hook. f. BMC Research Notes. 2025;18(1):45. doi:10.1186/s13104-025-07082-w.
Chenopodium suecicum	NC_086917	Unpublished
Amaranthus tricolor	NC_086685	Unpublished
Daucus carota subsp. sativus	OP801825	Iorizzo M, Senalik D, Szklarczyk M, Grzebelus D, Spooner D, Simon P. De novo assembly of the carrot mitochondrial genome using next generation sequencing of whole genomic DNA provides first evidence of DNA transfer into an angiosperm plastid genome. BMC plant biology. 2012;12(1):61. doi:10.1186/1471-2229-12-61.
Batis maritima	KJ820684	Grewe F, Edger PP, Keren I, Sultan L, Pires JC, Ostersetzer-Biran O, Mower JP. Comparative analysis of 11 Brassicales mitochondrial genomes and the mitochondrial transcriptome of Brassica oleracea. Mitochondrion. 2014;19:135-143. doi:10.1016/j.mito.2014.05.008.
Helianthus occidentalis	NC_058584	Makarenko M, Usatov A, Tatarinova T, Azarin K, Kovalevich A, Gavrilova V, Horn R. The investigation of perennial sunflower species (Helianthus L.) mitochondrial genomes. Genes. 2020;11(9):982. doi:10.3390/genes11090982.

## Sheet: gene
sample/gene	atp1	atp4	atp6	atp8	atp9	ccmB	ccmC	ccmFc	ccmFn	cob	cox1	cox2	cox3	matR	mttb	nad1	nad2	nad3	nad4	nad4L	nad5	nad6	nad7	nad9	rpl5	rpl16	rps1	rps3	rps4	rps7	rps12	rps13	rps14	sdh4
Mammillaria huitzilopochtli OP081771	1	1	1	1	1	1	1	1	1	1	1	1	1	1	1	1	1	1	1	1	1	1	1	1	1	1	1	1	1	1	1	1	#	1
Lophophora williamsii	1	1	1	1	2	1	1	1	1	1	1	1	1	1	1	1	1	1	1	1	1	1	1	1	1	#	1	1	1	1	1	1	0	1
Selenicereus monacanthus OQ835513	1	1	1	1	4	2	1	1	1	2	1	1	1	1	1	1	1	1	1	1	1	3	2	2	2	1	1	0	2	1	1	1	0	1
Opuntia cochenillifera OR885585	2	1	2	1	1	1	1	1	1	1	1	1	1	1	1	1	1	1	1	1	1	1	1	1	1	1	1	1	1	1	1	1	0	1
Pereskia aculeata ON496936	1	1	1	1	2	1	1	1	1	1	1	1	1	1	1	1	1	1	1	1	1	1	1	1	1	1	0	1	1	0	1	1	0	0
#: pseudogene
